# Supplementary material for: VaAPRT3 Gene is Associated With Sex Determination in Vitis amurensis
Source: Front Genet. 2021 Dec 23;12:727260. doi: 10.3389/fgene.2021.727260 (PMC8733387; doi:10.3389/fgene.2021.727260)
Supplement: Supplementary file 2 [file Table3.XLSX]

## Sheet: Sheet1
Table S3. Sequences containing the SNPs and the primer information of the markers used for map construction in this study.
Primer Name	Sequences(5'-3')	Physical position	Sequences containing the SNPs
Indel1-F	GAGCCAATTTTCCCCAGTCC	4297151
Indel1-R	ACCTTCTGATCTTTGGCCCT
Indel2-F	CGCTATCATTCTGGCCCAAG	4946934
Indel2-R	TTCGCAAATCCTGGATGTCC
Indel3-F	GCAACTTGAGCAATGTCCCT	4953328
Indel3-R	CATCTGTCCCATCTCTCCCC
Indel4-F	ACTTCATGTGATTTCCCAAAAGG	5601636
Indel4-R	AGAACCTGGCATCAAAACTCA
SNP1-allele1	GAAGGTGACCAAGTTCATGCTCCTTTGGTATGCAAACTACATAAAGCTT	5079239	TTCCAATGGTTAATTAAACCTACAACAATTCATGTGGTGCTAAAATAGCTTTTGCTAAAGGGTGGGAGATTGACAGTTGGATCGATGTGAATAATGCATTCTTGAATGGGATTCCCTAAGAAACTGTATTTATAAATCAACCTCTAGGGTTTGAACAACGTGATCAATAGAGACCTTTGGTATGCAAACTACATAAAGCT[T/C]TACATGGTGTTTGACAAGCTCAGATCATCATTGCAACTTGGTCTTATCTCATCTTTGGTTGATCATTATCTTTTTCTCAAGTTTTCTGCTGATTCCATTATATGTTCATATAGATGATATACTAATCACTGGTAGCAATCCTATAAAGATTCAATGCATTATTACCCTGTTGGAAGGTGAAACTCCCCTTTCCA…
SNP1-allele2	GAAGGTCGGAGTCAACGGATTCTTTGGTATGCAAACTACATAAAGCTC
SNP1-commom	ATGATCTGAGCTTGTCAAACACCATGTA
SNP2-allele1	GTGCAATTATTCTTTCGATGTTCAATTTTTT	5293482	AATTTATTTTTATGTGTTATACTGGTACTTGTTGCTGCTAGAATGCATAATAATTCCAAGCCAAGT(C/T)TGTTTTTGTTTTCTTTCTCCTTTTTTTTTTTCAAAAAAAGAAATTATGATTATTATTATTGTTATTATTATTATTATTTCCAAAGAAAGACCATTGGTTTTGTGTGCAATTATTCTTTCGATGTTCAATTTTT[T/G]AATGC(C/A)TCTTTTCATGTATTATAATTATTTAAGTAGAGCTATTCTTTTGT(T/C)(G/A)TTGTGTGGTCCTATGCTAGAGTTTTTGAAGGCTATTGAGATGTCTTGTAGTTGTGGACCCTTTCTATTTCCTTCAATACTGATATTTTGAATCATCATGTGCATCTTCTCTTCTTTGCCTTCTAAA…
SNP2-allele2	TGCAATTATTCTTTCGATGTTCAATTTTTG
SNP2-commom	GAATAGCTCTACTTAAATAATTATAATACATGAAAAG
SNP3-allele1	GGTGTTTCCTCTCATTTTGTTCTTATT	5706271	CTGTCTACGGCTTTCCACTATTCCATGTGAAAATGAAACCAGTTAAAAGTTGGTTTCATCCTCAAGCATCCATTGCATGACCCCATATTTCCATCCTTTTTCTAATCTTTGTTCTCTCCCTTCCCCAGTCTGACTCGCGATAAGTACAAAGACCTGTCACTGACACACAGATGGGGTGTTTCCTCTCATTTTGTTCTTAT[T/A]TTCCCCTTTCTAAAACAAAAATCATCAGAACAAATATTTTAGAGATGATGCAGGTTTCAACCCCATAATAAATAAATAGAAAACCCAAAAAAAAAAAAGGGAAAAAAAGTGCCCTTTTAAAGGGACCATGGGACATGGAGAAGGAGGGAGAGAAATGACAAGGACAATGGTGTGGGTTACTTGAAAAAGAGAGG…
SNP3-allele2	GGTGTTTCCTCTCATTTTGTTCTTATA
SNP3-commom	CATCATCTCTAAAATATTTGTTCTGATGATTTTTG
SNP4-allele1	CAAGAGAGAAGGATTTGAATACAGTTAATA	5721803	GAACCCTCAGTATCTTTATCATGCTGCCCATTACTTGATCACATCCTTTTTTACCACCAGCCAGACAGGGAGGGAGTGGAGGAGATGTTGAGCAGTCCATCATAGGTTTATGAGTTTATACAGTACAAGTCCTTTAAGCTTTTTTTGGTTTCTAAATAATAAATGAGAGTACAAGAGAGAAGGATTTGAATACAGTTAAT[A/G]TTTCACCCAT(C/T)TTCTGGCTGCTCTTAGTCCTGCTCCACCCATATTTCAAAACCTTTTGTTAAGCAATGGACGCTTCTGGCTTGCAGGAAGGGAGATTGGGAATGGCTATCTCAGTCCTTTTGCATGTTCGTGCATTTGGGTTGGTAAATCCTTCCCAACTTGAATATCATATTCCCTAAGGATTTATTCC…
SNP4-allele2	AAGAGAGAAGGATTTGAATACAGTTAATG
SNP4-commom	GAGCAGGACTAAGAGCAGCCAGA
Note: target SNPs were in red in square brackets; non-targeted SNPs were in parenthesis
