# Supplementary material for: VaAPRT3 Gene is Associated With Sex Determination in Vitis amurensis
Source: Front Genet. 2021 Dec 23;12:727260. doi: 10.3389/fgene.2021.727260 (PMC8733387; doi:10.3389/fgene.2021.727260)
Supplement: Supplementary file 3 [file Table1.XLSX]

## Sheet: Sheet1
Table S1 Information of V. amurensis germplasms used in this study
No.	Accession No.	Sex	Material type	Province	City/County	Coordinates
1	75004	♀	Wild germplasm	Liaoning	Qingyuan	41°47′N, 124°20′E
2	74002	♀	Wild germplasm	Jilin	Dunhua	43°22′N, 128°13′E
3	73067	♀	Wild germplasm	Jilin	Jiaohe	43°43'N, 127°20'E
4	Ji' an er	♀	Wild germplasm	Jilin	Ji' an	40°52′N, 125°34′E
5	Changbaierhao	♀	Wild germplasm	Jilin	Jiaohe	43°43'N, 127°20'E
6	Zuoshaner	♀	cultivar	Heilongjiang	Shangzhi	44°29'N, 127°17'E
7	087226	♀	Wild germplasm	Heilongjiang	Youyi	46°28′N, 131°27′E
8	75030	♀	Wild germplasm	Heilongjiang	Hailin	44°02'N, 128°03'E
9	75006	♀	Wild germplasm	Heilongjiang	Hailin	44°02'N, 128°03'E
10	85002	♀	Wild germplasm	Heilongjiang	Tongjiang	47°25′N, 132°18′E
11	Baoer	♀	Wild germplasm	Heilongjiang	Baoqing	45°45′N, 131°12′E
12	85009	♀	Wild germplasm	Heilongjiang	Hulin	45°23′N, 132°11′E
13	73031	♀	Wild germplasm	Heilongjiang	Qiqiha'er	46°30′N, 124°00′E
14	75134	♂	Wild germplasm	Jilin	Tonghua	40°52′N, 125°10′E
15	73077	♂	Wild germplasm	Jilin	Dunhua	43°22′N, 128°13′E
16	73061	♂	Wild germplasm	Jilin	Dunhua	43°22′N, 128°13′E
17	901	♂	Wild germplasm	Jilin	Tonghua	40°52′N, 125°10′E
18	75047	♂	Wild germplasm	Heilongjiang	Shangzhi	44°29'N, 127°17'E
19	75017	♂	Wild germplasm	Heilongjiang	Shangzhi	44°29'N, 127°17'E
20	75029	♂	Wild germplasm	Heilongjiang	Hailin	44°02'N, 128°03'E
